# Supplementary material for: Quantifiable Measures of Abdominal Wall Motion for Quality Assessment of Cine-MRI Slices in Detection of Abdominal Adhesions
Source: J Imaging. 2023 Apr 30;9(5):92. doi: 10.3390/jimaging9050092 (PMC10219278; doi:10.3390/jimaging9050092)
Supplement: Supplementary file 1 [file jimaging-09-00092-s001.zip]

Archive with 1 entries (1 files):
- jimaging-2351539 -Supplementary Materials.pdf
